# Supplementary material for: Assortative Mating Across the Full Spectrum of Mental Disorders: A Nationwide Finnish Register Study
Source: Biol Psychiatry Glob Open Sci. 2025 Oct 28;6(1):100642. doi: 10.1016/j.bpsgos.2025.100642 (PMC12719663; doi:10.1016/j.bpsgos.2025.100642)
Supplement: Key Resources Table [file mmc2.xlsx]

## Sheet: Key Resources Table
KEY RESOURCES TABLE
Resource Type	Specific Reagent or Resource	Source or Reference	Identifiers	Additional Information
Add additional rows as needed for each resource type	Include species and sex when applicable.	Include name of manufacturer, company, repository, individual, or research lab. Include PMID or DOI for references; use “this paper” if new.	Include catalog numbers, stock numbers, database IDs or accession numbers, and/or RRIDs. RRIDs are highly encouraged; search for RRIDs at https://scicrunch.org/resources.	Include any additional information or notes if necessary.
Deposited Data; Public Database	All individuals in Finland who got married or started cohabitating at some point between January 1st, 2000, and December 31st, 2020 - 964,017 men and 957,207 women (1,271,242 partnerships).	Finnish Population Register (FOLK) of Statistics Finland; Care Register for Health Care (CRHC) and the Register of Primary Healthcare Visits (RPHV) of the Finnish Institute for Health and Welfare	The data used in this study are the property of Statistics Finland and the Finnish Institute of Health and Welfare. The data are available from the respective authorities, but certain restrictions apply. For more information on accessing the data, please visit www.stat.fi	The ethics committee of the Finnish Institute for Health and Welfare approved the study plan (THL/184/6.02.01/2023§933). Data were linked with the permission of Statistics Finland (TK-53-1696-16) and the Finnish Institute for Health and Welfare.
Software; Algorithm	Stata version 17.0	StataCorp. Stata Statistical Software: Release 17. College Station, TX: StataCorp LLC; 2021.	RRID:SCR_012763
Software; Algorithm	lavaan package in R version 4.2.2	10.32614/CRAN.package.lavaan	https://cran.r-project.org/web/packages/lavaan/index.html
Software; Algorithm	polycor package in R version 4.2.2	10.32614/CRAN.package.polycor	https://cran.r-project.org/web/packages/polycor/index.html
Software; Algorithm	tidyvers package in R version 4.2.2	10.32614/CRAN.package.tidyverse	https://cran.r-project.org/web/packages/tidyverse/index.html
